# Supplementary material for: Upregulation of Low-Density Lipoprotein Receptor of the Steroidogenesis Pathway in the Cumulus Cells Is Associated with the Maturation of Oocytes and Achievement of Pregnancy
Source: Cells. 2021 Sep 11;10(9):2389. doi: 10.3390/cells10092389 (PMC8465166; doi:10.3390/cells10092389)
Supplement: Supplementary file 1 [file cells-10-02389-s001.zip]

Archive with 1 entries (1 files):
- cells-1347130-supplementary.pdf
